# Supplementary material for: Morton’s Neuroma or Intermetatarsal Bursitis—A Prospective Diagnostic Study of Intermetatarsal Pain
Source: Diagnostics (Basel). 2025 May 26;15(11):1339. doi: 10.3390/diagnostics15111339 (PMC12154574; doi:10.3390/diagnostics15111339)
Supplement: Supplementary file 1 [file diagnostics-15-01339-s001.zip]

Archive with 1 entries (1 files):
- diagnostics-3604088-supplementary.pdf
